# Supplementary material for: Optimized Model Predictive Control for improving dynamic stability and steering accuracy in multi-axle cranes
Source: PLoS One. 2025 Jul 2;20(7):e0324720. doi: 10.1371/journal.pone.0324720 (PMC12221097; doi:10.1371/journal.pone.0324720)
Supplement: S2 — (CSV) [file pone.0324720.s002.csv]

1	2299.19
2	2200.21
3	2101.26
4	2013.05
5	1896.89
6	1849.44
7	1801.92
8	1752.3
9	1706.96
10	1655.17
