# Supplementary material for: Optimized Model Predictive Control for improving dynamic stability and steering accuracy in multi-axle cranes
Source: PLoS One. 2025 Jul 2;20(7):e0324720. doi: 10.1371/journal.pone.0324720 (PMC12221097; doi:10.1371/journal.pone.0324720)
Supplement: S3 — (CSV) [file pone.0324720.s003.csv]

1	1465.29
2	1429.17
3	1403.96
4	1353.96
5	1302.97
6	1262.88
7	1217.84
8	1183.7
9	1147.58
10	1104.54
