# Supplementary material for: Optimized Model Predictive Control for improving dynamic stability and steering accuracy in multi-axle cranes
Source: PLoS One. 2025 Jul 2;20(7):e0324720. doi: 10.1371/journal.pone.0324720 (PMC12221097; doi:10.1371/journal.pone.0324720)
Supplement: S4 — (CSV) [file pone.0324720.s004.csv]

1	819.86
2	819.76
3	819.71
4	819.662
5	819.61
6	819.56
7	819.51
8	819.46
9	819.41
10	819.36
