# Supplementary material for: Optimized Model Predictive Control for improving dynamic stability and steering accuracy in multi-axle cranes
Source: PLoS One. 2025 Jul 2;20(7):e0324720. doi: 10.1371/journal.pone.0324720 (PMC12221097; doi:10.1371/journal.pone.0324720)
Supplement: S5 — (CSV) [file pone.0324720.s005.csv]

0	0.0156450371890231
8.48020174732808	0.0156450371890231
13.1885793635002	0.0156450371890231
17.8969569796723	0.0156450371890231
22.4581977953391	0.0156450371890231
27.1665754115112	0.0156450371890231
31.8749530276833	0.0156450371890231
34.9648258382962	0.0310335983585537
39.0846562524468	0.0618107206976153
42.994291237304	0.19920858828271
45.5586754746835	0.475378302128751
47.9128642827696	0.642728904847397
52.5231506986048	0.695306488843293
57.1824827146084	0.738907412156963
61.9276445309069	0.830276994101052
64.0979123383612	1.08771479866632
64.8335963408881	1.28981790202616
65.569280343415	1.51256732495512
66.3049643459419	1.73377789176712
67.8744235513326	1.96999230571942
72.3375731666624	2.06891877038068
76.8777944393998	2.09859670977906
81.6282111414306	2.14366321034698
84.4027908081035	2.32239035650167
85.7270220126519	2.48743267504488
88.2283476212433	2.7057578866376
91.8577220337093	2.80610412926391
93.8195460404477	2.82713516286227
98.2336500556091	2.84714029238266
101.4707	2.8548
104.7077	2.8548
107.9447	2.8548
111.1817	2.8548
114.4187	2.8548
117.6557	2.8548
120.8927	2.8548
124.1297	2.8548
126.631052553147	2.85483457296743
