# Supplementary material for: Optimized Model Predictive Control for improving dynamic stability and steering accuracy in multi-axle cranes
Source: PLoS One. 2025 Jul 2;20(7):e0324720. doi: 10.1371/journal.pone.0324720 (PMC12221097; doi:10.1371/journal.pone.0324720)
Supplement: S6 — (CSV) [file pone.0324720.s006.csv]

0	0
0.723560994349391	0.000729605820934509
3.34099827838278	0.000729605820934509
5.87664064729013	0.000729605820934509
8.49407793132352	0.000729605820934509
11.1115152153569	0.000729605820934509
13.6471575842643	0.000729605820934509
16.1827999531716	0.000729605820934509
18.882032152331	0.0219243961936266
21.2540846909863	0.0673418041351095
23.6534022013502	0.243292206752853
25.36427917607	0.631274619408519
27.6340880708177	0.776458933461459
29.5971660338427	0.890910801473995
31.4784490817417	1.02161200877226
33.8323249725912	1.21001014541841
34.9956304321616	1.54088437290321
35.4863999229179	1.81818288027927
35.9771694136741	2.12491859650628
36.6315287346825	2.50171486979858
38.0765722352426	2.68187058796646
40.012385226559	2.84436398082377
42.0299931330014	2.97859765318415
43.9930710960264	3.09093004215942
46.0379439741775	3.27002602080866
47.3116076525687	3.6326083275415
49.0877258095914	3.86272319444501
52.0907676935047	3.96415540551432
54.2992304019079	3.98535019588701
56.8348727708152	3.9879995446836
59.4523100548486	3.99594759107336
62.069747338882	3.99462291667507
64.6053897077894	3.99594759107336
67.2228269918228	3.99594759107336
69.594879530478	3.9941813585423
