# Supplementary material for: Optimized Model Predictive Control for improving dynamic stability and steering accuracy in multi-axle cranes
Source: PLoS One. 2025 Jul 2;20(7):e0324720. doi: 10.1371/journal.pone.0324720 (PMC12221097; doi:10.1371/journal.pone.0324720)
Supplement: S7 — (CSV) [file pone.0324720.s007.csv]

0	0.00060976099911958
0.294772209747617	0.00060976099911958
0.572582218309742	0.00060976099911958
1.66920067316024	0.00060976099911958
2.32717174607054	0.00060976099911958
3.47862112366356	0.00060976099911958
4.08176127383133	0.00060976099911958
5.23321065142435	0.00060976099911958
5.89118172433465	0.00060976099911958
7.64577125209545	0.00060976099911958
9.45519170259876	0.00060976099911958
11.2097812303596	0.00670854023479883
12.9643707581204	0.0190557620002849
15.0150472686908	0.0749550023567584
16.3873869350465	0.217092370836328
17.4056755002649	0.55447619674
18.6667867233429	0.732575516751254
20.2020525601336	0.793937467343367
21.7921493196669	0.864920629700793
23.4644924633139	0.969791837942714
24.314371765823	1.23694081795959
24.6433573022781	1.49037066268149
24.9175119159908	1.72184989093141
25.1916665297034	1.95008641447525
25.9958533965938	2.29655694037949
27.3117955424144	2.38336165097321
28.0428745123147	2.40790643121006
29.4684785036203	2.46204178274289
31.3510068511137	2.56894413569082
32.2648555634891	2.78146601335131
32.9619915812155	3.04444580160322
34.16566088523	3.24542222514533
35.9385273872383	3.31897104397351
37.6931169149991	3.34719326515176
39.3928755200173	3.36515286044702
41.2022959705207	3.36515286044702
42.9568854982814	3.36515286044702
44.7114750260422	3.36515286044702
46.5208954765456	3.36515286044702
48.0013303905937	3.36515286044702
