# Supplementary material for: Optimized Model Predictive Control for improving dynamic stability and steering accuracy in multi-axle cranes
Source: PLoS One. 2025 Jul 2;20(7):e0324720. doi: 10.1371/journal.pone.0324720 (PMC12221097; doi:10.1371/journal.pone.0324720)
Supplement: S8 — (CSV) [file pone.0324720.s008.csv]

0	0.0158102766798427
0.171027040607804	0.0158102766798427
2.1221501016561	-0.00684588903382632
6.10051285812387	-0.00684588903382632
11.459123917856	-0.00684588903382632
15.4374866743238	-0.00684588903382632
20.7960977340559	-0.00684588903382632
24.7744604905236	-0.00684588903382632
29.4429473986236	-0.00684588903382632
31.5276974400124	-0.0118577075098809
33.7431143704051	-0.0671936758893281
35.0248339191779	0.00963132239429676
38.1709881398539	0.256789493816142
40.21894847463	-0.150197628458498
41.9231153441629	-0.648221343873518
42.9456154658826	-1.03557312252964
43.4484081229234	-1.45684049470866
44.1385322745556	-2.41897233201581
44.8692519645191	-3.4835375003678
45.3314490832286	-3.74703557312253
46.2900958061147	-3.98334624702086
47.8876993875279	-3.52569169960474
49.2510328831542	-3.19367588932806
50.4439496918272	-3.11067193675889
51.9776998744067	-3.16600790513834
54.1931168047995	-3.22134387351779
57.4310338569119	-3.22134387351779
59.6464507873046	-3.08300395256917
61.5210343437907	-3.8300395256917
62.5283111386362	-2.64319971753352
62.9342665219493	-1.72047587755863
63.3402219052623	-0.797752037583734
63.9491549802319	0.124971802391157
64.3551103635449	1.04769564236605
64.5580880552014	1.9374650594847
64.9640434385145	2.86018889945959
65.270201456763	3.88932806324111
65.6110348306696	4.27667984189723
66.7908426634231	4.60677331084063
67.8264517610623	3.94466403162055
68.5081185088755	3.61264822134387
69.3602019436419	3.33596837944664
71.0643688131748	3.14229249011858
72.4277023088011	3.11462450592885
74.0980395630578	3.2226875508783
77.8810362913062	3.25296442687747
79.4147864738858	3.1699604743083
80.0964532216989	3.03162055335968
80.9485366564653	3.33596837944664
81.9710367781851	3.6403162055336
83.0290579959447	2.89314332231583
83.6379910709142	2.03632832805343
84.0160370216245	1.23320158102767
85.5324495263751	0.311713531909886
87.2539540737369	-0.150197628458498
88.9581209432698	-0.371541501976284
91.9600764288315	-0.0974705518885033
93.7297881779618	0.0711462450592881
96.1156217953078	0.0434782608695663
97.9902053517939	-0.0118577075098809
100.37603896914	-0.0118577075098809
102.920871778284	-0.00684588903382632
105.318122890785	-0.0118577075098809
108.482460529672	-0.00684588903382632
112.46082328614	-0.00684588903382632
114.861457360169	-0.0118577075098809
117.819434345872	-0.00684588903382632
121.79779710234	-0.00684588903382632
126.060328627127	-0.00684588903382632
