# Supplementary material for: Optimized Model Predictive Control for improving dynamic stability and steering accuracy in multi-axle cranes
Source: PLoS One. 2025 Jul 2;20(7):e0324720. doi: 10.1371/journal.pone.0324720 (PMC12221097; doi:10.1371/journal.pone.0324720)
Supplement: S9 — (CSV) [file pone.0324720.s009.csv]

0	0.00830536857560738
0.881437284383409	0.00830536857560737
3.96408224198073	-0.029736837260673
6.05668064385337	-0.029736837260673
9.13932560145069	-0.029736837260673
11.2319240033233	-0.029736837260673
13.9320509734816	-0.029736837260673
17.4197149766026	-0.070315190152705
20.401105172819	0.274600809429572
21.423028227497	0.610217603140757
22.0324318839563	-0.0762328666161256
22.9699759708168	-1.46688683552016
23.8325165307284	-2.81949859858791
24.2825376924215	-3.99627083245686
24.507548273268	-5.74114000681426
24.7325588541145	-7.01259506409794
24.9266304800946	-7.84276053368078
26.7257775827799	-7.75737691613713
27.8620810160549	-7.67199329859348
28.6702440189286	-7.6635394750743
31.113216039548	-7.60919346673676
32.5019867019275	-7.62930148982165
33.2595223241107	-7.20238340210339
33.9223659935211	-7.80006872490895
34.5205191209381	-7.23239447559646
34.6705261748358	-6.06914835935819
34.8955367556823	-3.80859595033121
35.0830455730544	-0.77536407165177
35.4205614443242	1.37359786692212
35.5705684982219	2.83329139456607
35.7955790790684	5.10173403887762
36.0955931868638	6.1584619787743
36.5737406711626	7.65436605049204
37.9941199627563	7.69705785926387
39.5457554265104	7.53643521239957
40.6454946403978	7.52629062417656
41.8764900264456	7.48359881540474
43.2021773652664	7.69705785926387
44.0544049402225	7.35552338908926
45.1907083734975	7.73974966803569
45.8535520429078	7.69705785926387
46.2323198539995	5.69054284698805
46.3335746153804	3.81675286396325
46.6710904866502	1.58325269019762
48.1336592621526	0.12243198608445
49.3571542955055	-0.883995703873151
50.3275124254061	-0.498924042574799
52.0713444269667	0.173154927199491
54.2089449450086	-0.0804597783757135
57.0215772055901	-0.029736837260673
60.2167274536107	-0.029736837260673
62.3093258554833	-0.029736837260673
65.3919708130806	-0.029736837260673
67.4845692149533	-0.029736837260673
69.8471803138417	0.0209861038543675
