# Supplementary material for: Optimized Model Predictive Control for improving dynamic stability and steering accuracy in multi-axle cranes
Source: PLoS One. 2025 Jul 2;20(7):e0324720. doi: 10.1371/journal.pone.0324720 (PMC12221097; doi:10.1371/journal.pone.0324720)
Supplement: S10 — (CSV) [file pone.0324720.s010.csv]

0	0.0347067032926347
0.642138308349379	0.0347067032926347
2.28566803023234	0.0347067032926347
4.07860954501375	0.0347067032926347
5.87155105979517	0.0347067032926347
7.91849262250395	0.0347067032926347
9.38272819290877	0.0347067032926347
11.100963811241	0.0347067032926347
12.7444935331239	-0.141305067279664
13.4845488198241	-0.309066286106386
14.6471593333151	0.832260038698365
15.3591999088468	0.562742015009533
16.1062588733391	-2.38545514207647
16.7039060449329	-4.71761110215943
17.077435527179	-8.14984062831926
17.3599171981276	-11.8745063774612
18.0486121810189	-12.3191194437506
19.2330119143077	-12.3310369073831
19.9909654886988	-12.0220995809098
21.3644645223747	-11.8745063774612
22.9293974157017	-12.1687760563868
24.025083896957	-12.4621290073406
24.3986133792031	-6.02009820439445
24.697436965	1.04677438408335
24.9962605507969	8.21925403490453
25.3690118466217	11.8650811784776
25.7753363280531	12.3932474513333
27.17751708983	12.3977001300532
27.9097905123167	11.7042870922361
28.4047170762928	11.0281085402875
29.4786143377504	11.7394894463505
30.729938103275	11.6368159135167
31.3112433600205	12.3977001300532
31.9571380897378	12.4737885517068
32.1680266099226	8.49793933831067
32.4668501957195	4.2736568445755
32.989791470864	0.269389064055698
33.7656433329461	-1.45039261091114
34.4761275356351	-2.28736524910129
36.1554538329	0.375729508776462
37.1733216720207	0.386730244437231
38.3514959139387	-0.156889442799088
40.3856752193374	0.0347067032926347
42.1786167341188	0.0347067032926347
43.9715582489002	0.0347067032926347
45.6897938672324	0.0347067032926347
47.4080294855646	0.0347067032926347
