# Supplementary material for: Optimized Model Predictive Control for improving dynamic stability and steering accuracy in multi-axle cranes
Source: PLoS One. 2025 Jul 2;20(7):e0324720. doi: 10.1371/journal.pone.0324720 (PMC12221097; doi:10.1371/journal.pone.0324720)
Supplement: S11 — (CSV) [file pone.0324720.s011.csv]

0	-0.00119620948968391
0.784641863977726	-0.00119620948968391
4.35713738905151	-0.00119620948968391
7.02468124406574	-0.00184922550822009
12.012484942781	-0.00119620948968391
16.6056934750188	-0.00119620948968391
20.6885455036745	-0.00119620948968391
25.7075544323918	-0.00184922550822009
29.364606064568	-0.00119620948968391
33.2773392586964	-0.00184922550822009
36.3394782801882	-0.00402594557000724
38.891260798098	0.0129524709119323
40.0955142440913	0.0151180283067358
42.2966573496124	-0.0406953066108823
44.3904276207179	-0.132229175875776
45.356783130459	-0.224864428283044
45.8399608853295	-0.301901714025335
46.645257143447	-0.374235796078568
47.5673213589915	-0.411507941136553
48.8080528081054	-0.414038677208389
52.3513563438224	-0.388396436480524
57.7583455054685	-0.395221610007592
60.6664716175954	-0.386040316413644
62.5377787973959	-0.419997149377523
63.5584918045598	-0.380380844252998
64.0396563187851	-0.339408275089974
64.3617748220321	-0.241176805634966
65.0060118285261	-0.165270670147006
65.1670710801496	-0.0808809077515673
65.4891895833966	0.00484837468189414
65.9723673382671	0.115023897809272
66.6166043447611	0.258419517879617
67.0997820996316	0.3669652916274
68.3218191713249	0.434583146880095
69.5126510130162	0.471369715924297
71.043720523762	0.423264202558802
72.9516015752855	0.388397612235766
77.0317692830808	0.387504598877084
80.1455814811352	0.379646081320683
81.9313259335107	0.3864776335146
83.122157775202	0.403456049996539
85.1384182814637	0.282129022552621
85.9437145395812	0.182111526380249
86.9100700493222	0.104419364174925
88.0374848106867	0.0316387754423508
89.7567923217676	-0.0238340981322699
91.1177429979861	-0.0323233063732395
94.0097631849506	-0.00968541773065368
96.7346843983557	0.00886693479596257
101.08328419219	-0.00184922550822009
105.577843932809	0.00163352659063931
109.136246773365	-0.00184922550822009
113.403310321065	-0.00119620948968391
117.826400018776	-0.00402594557000724
121.228776709322	-0.00119620948968391
125.992104076087	-0.00119620948968391
