# Supplementary material for: Optimized Model Predictive Control for improving dynamic stability and steering accuracy in multi-axle cranes
Source: PLoS One. 2025 Jul 2;20(7):e0324720. doi: 10.1371/journal.pone.0324720 (PMC12221097; doi:10.1371/journal.pone.0324720)
Supplement: S12 — (CSV) [file pone.0324720.s012.csv]

0	0.00117121636900386
0.438373452405559	0.00117121636900386
2.58103192283198	-0.00408698768788485
5.12590546327312	-0.00408698768788485
8.50133912509036	0.00117121636900386
10.9202288268958	0.00117121636900386
13.5145626891717	-0.00408698768788485
16.1163622604038	0.00117121636900386
18.8870734967697	-0.00408698768788485
19.9238738280605	-0.0194065629690132
22.029203753706	0.0464726667052775
23.4112931242206	-0.0398326633438508
24.1196022614391	-0.118554045234005
24.8960359928828	-0.241515124718176
25.3439785302542	-0.388375030553218
25.5231555452027	-0.512353081371469
25.8815095750998	-0.650441609450074
26.3294521124712	-0.774454329745623
26.8044578448088	-0.816024477587681
28.3125310539591	-0.800704902306552
29.0350250381943	-0.818137871141315
30.0091134142532	-0.831344052868809
31.2269571877316	-0.833669796970894
32.3318821132477	-0.833669796970894
34.9299488300016	-0.820187222466051
35.475878797423	-0.764959226650586
35.7362453972701	-0.685226651672569
36.005010919693	-0.50361637309233
36.2737764421158	-0.347488160326245
36.4529534570643	-0.010963100685355
36.6321304720129	0.122514386912594
36.8113074869614	0.302102279317107
36.99048450191	0.467128991256389
37.1696615168585	0.586045298389107
37.3488385318071	0.731657103041415
37.5494794600047	0.807850502211911
38.1551350990756	0.816597322421928
40.7532018158296	0.816597322421928
43.5080484206635	0.812350311452902
44.7128272034686	0.787424401837073
45.4118042044919	0.788283915961757
46.5036641393346	0.802743977118201
46.8750831599051	0.731772667965742
47.1737115181526	0.625144764453153
47.5619283838745	0.496251352186851
47.9202824137716	0.380732653829353
48.368224951143	0.250329193218508
48.9953445034629	0.120087523501722
49.6224640557828	0.0351473041212091
50.650865464498	-0.0398326633438508
51.6876657957888	-0.0296196131564319
53.0268273398053	0.00117121636900386
55.2665400266622	0.00117121636900386
57.2486857545305	-0.00408698768788485
59.1188458480561	0.00117121636900386
60.5522619676445	0.00117121636900386
62.9711516694499	0.00117121636900386
65.5692183862039	0.00117121636900386
68.1672851029579	0.00117121636900386
69.7845443055924	-0.00408698768788485
