# Supplementary material for: Optimized Model Predictive Control for improving dynamic stability and steering accuracy in multi-axle cranes
Source: PLoS One. 2025 Jul 2;20(7):e0324720. doi: 10.1371/journal.pone.0324720 (PMC12221097; doi:10.1371/journal.pone.0324720)
Supplement: S13 — (CSV) [file pone.0324720.s013.csv]

0	0.00541262818538768
0.473027577111348	0.00541262818538768
2.52416998007218	0.00621596948379532
4.90178830191382	0.00621596948379532
7.56308465535841	0.00541262818538768
9.20720526308654	0.0010400109915234
11.0172150268121	0.00541262818538768
12.5927832664226	0.000531567131771604
13.5126222242592	-0.0144878644852924
14.4122615892804	0.0269198034528828
15.241815581372	0.0598015942113939
16.0469136378763	-0.0238737381363079
16.5317038654487	-0.186169018169038
16.9558953145746	-0.34602376767496
17.2588892068074	-0.489526962651268
17.3194879852539	-0.580314698248525
17.4810847277781	-0.740305032783714
17.6252593214989	-0.894400808171515
19.8040379015627	-0.902464727787176
21.5614024765129	-0.902464727787176
23.1975694945699	-0.901244462523772
24.3082946045132	-0.904752725156059
24.5307426203941	-0.861789219007044
24.6519401772872	-0.73813567231544
24.7933373269959	-0.499939892898982
24.95493406952	-0.320398197143476
25.0761316264131	-0.147852688898153
25.1973291833062	0.0351871006124449
25.2579279617528	0.376373268260199
25.3185267401993	0.504907876005419
25.3185267401993	0.581377832512068
25.4397242970925	0.716176468609428
25.8639157462184	0.825430885192865
27.5000827642754	0.825430885192865
29.318046117672	0.825430885192865
31.0321258508746	0.822641707447942
32.3407889350593	0.829193369755027
32.5335687989924	0.756729950863221
32.549980968155	0.615870663957621
32.7115777106792	0.537448283029525
32.8327752675723	0.43494600090359
32.9539728244654	0.329515082145486
33.1155695669896	0.166487642954714
33.3781642735913	0.0102936892390035
33.6205593873775	-0.109292306574587
33.9841520580569	-0.242301220285621
34.5898873476122	-0.340573249498422
34.9537325132018	-0.319788064511774
35.8627141899001	-0.185924965116357
36.4081031959191	-0.0873275318333151
36.9032457148095	-0.00931190599302045
38.2260665493158	0.00541262818538768
39.6664237645174	0.00621596948379532
40.8722132081487	0.00541262818538768
41.6195981423229	0.00541262818538768
43.25576516038	0.00541262818538768
45.0131297353301	0.00541262818538768
46.8310930887268	0.00541262818538768
47.6346581404191	0.00621596948379532
