# Supplementary material for: Optimized Model Predictive Control for improving dynamic stability and steering accuracy in multi-axle cranes
Source: PLoS One. 2025 Jul 2;20(7):e0324720. doi: 10.1371/journal.pone.0324720 (PMC12221097; doi:10.1371/journal.pone.0324720)
Supplement: S14 — (CSV) [file pone.0324720.s014.csv]

0	-0.0252424240265885
0.774003214618173	-0.0252424240265885
1.94436754655095	-0.0530683488963763
6.39186977570782	-0.0530683488963763
11.2099971906278	-0.0530683488963763
15.6574994197846	-0.0530683488963763
20.4756268347046	-0.0530683488963763
25.108441656743	-0.0530683488963763
29.1853187001368	-0.0530683488963763
33.4475083364121	-0.0530683488963763
36.6951355268049	-0.16312144501059
39.9417851136918	0.347124727882585
42.815733471548	-0.576758507962595
44.1602106112311	-1.75388892520697
45.0632243009855	-2.88443436710754
45.602073225457	-3.70483017450441
46.1309189182174	-5.00545767403603
47.8588259473658	-6.56871188020386
48.7914682315879	-7.16650028864243
52.5824735600643	-6.65625411574925
57.8402289190601	-6.73535477858134
61.7545612048926	-6.69877463015702
62.7690352508339	-7.14899184153335
64.2806119859239	-5.53071108730842
64.8620788454979	-4.30511978967285
65.0791725391282	-2.77938368445306
65.4784528157304	-1.40371998302537
66.2754503639798	1.27257121793394
66.6809826604014	2.94837972694584
67.153206392271	4.86041331600088
67.8676740548632	6.54011259103703
69.0400863300422	7.83386177206152
69.7230247899515	7.92578111938418
70.204869431782	7.53809407625456
74.4456980003409	6.51259931700847
78.3783150946463	6.5929505832055
80.3431657018397	6.4333944372293
83.3233962155126	6.96062797249617
83.9897307017831	6.53344270642404
85.2622581071105	5.34953818761961
85.984306855571	3.92728951084813
87.0497378278218	2.19801770798529
88.3156658788954	0.697293670064179
89.7783685591861	-0.253164887285857
91.3367630328031	-0.668677855285264
95.095796583909	-0.0252424240265885
97.4822518314523	0.112636596957413
100.530666959528	-0.0530683488963763
104.792856595803	-0.0530683488963763
109.425671417842	-0.0530683488963763
113.873173646999	-0.0530683488963763
118.691301061919	-0.0530683488963763
123.324115883957	-0.0530683488963763
126.763402299953	-0.0252424240265885
