# Supplementary material for: Optimized Model Predictive Control for improving dynamic stability and steering accuracy in multi-axle cranes
Source: PLoS One. 2025 Jul 2;20(7):e0324720. doi: 10.1371/journal.pone.0324720 (PMC12221097; doi:10.1371/journal.pone.0324720)
Supplement: S15 — (CSV) [file pone.0324720.s015.csv]

0	0.069868392141883
0.885822705418695	0.069868392141883
3.39660600060525	0.069868392141883
5.90738929579182	0.069868392141883
8.51860392278584	0.069868392141883
11.1298185497799	0.069868392141883
13.7410331767739	0.069868392141883
16.2518164719604	0.069868392141883
18.0846882774466	0.0889492411837622
19.5911582545586	-0.101859249235051
20.815165110962	0.184353486393169
21.945017593796	0.518268344626096
22.4450819334206	0.409083486219775
23.6397963180469	-0.626582597886792
24.4537085695699	-1.49052104061642
25.0897736710171	-2.86434217163188
25.3910676664395	-3.74630141623441
25.6923616618619	-5.35418096216361
26.1945183208992	-6.90100179115881
26.2761187779928	-7.59109249817352
27.6340340768062	-7.71511801694574
28.3475149965217	-7.49568825296411
28.8182868643692	-7.87730523380174
30.3122029250052	-8.02041160161585
32.9234175519992	-8.02041160161585
34.9383211463864	-8.02041160161585
35.3337695153783	-7.71511801694574
35.7354948426081	-6.4539647564633
36.0367888380305	-4.91659349080313
36.2376515016455	-3.64453688801104
36.4385141652604	-1.8636576441021
36.5389454970678	-0.0318961360814853
36.7398081606828	1.69810084371577
36.9406708242977	3.55530348379223
37.1415334879126	5.51427065209205
37.3423961515275	7.17036720067948
37.3863348591933	8.00750159356456
38.6480034650246	7.99478102753664
40.1544734421365	8.00750159356456
42.5648254055156	8.00750159356456
44.165449756197	7.81669310314575
45.2011478654615	7.43507612230812
46.4251547218649	8.05520371616926
47.1511895580564	6.3057725382738
47.4859606640812	5.03088914303106
47.9881173231186	3.269090748164
48.7915679775783	1.62177744754824
49.595018632038	0.527808769147038
50.3796384117838	-0.292667739653867
51.3211821474787	-0.48347623007268
52.8276521245907	0.136651363788467
53.9135658997588	0.069868392141883
56.5917347479578	0.069868392141883
58.2655902780822	0.069868392141883
60.0398771400141	0.069868392141883
62.5506604352006	0.069868392141883
65.1618750621946	0.069868392141883
67.7730896891887	0.069868392141883
69.9825789889528	0.069868392141883
