# Supplementary material for: Optimized Model Predictive Control for improving dynamic stability and steering accuracy in multi-axle cranes
Source: PLoS One. 2025 Jul 2;20(7):e0324720. doi: 10.1371/journal.pone.0324720 (PMC12221097; doi:10.1371/journal.pone.0324720)
Supplement: S16 — (CSV) [file pone.0324720.s016.csv]

0	0.0205853919931211
0.169367398531065	0.0205853919931211
1.4635669787319	0.0205853919931211
3.19030168178932	0.0142509663771389
4.69906592923397	0.0205853919931211
6.51094534151513	0.0205853919931211
8.45224471181638	0.0205853919931211
10.5876740191477	0.0205853919931211
12.862740649606	0.0142509663771389
13.7584629906398	-0.0516270600290776
14.8585326338105	0.23722274805972
15.5873713447657	0.360532900050844
16.4955815764856	-0.644529297685031
16.9496866923455	-1.31175546256851
17.2902655292405	-2.16985898601359
17.4946128313774	-2.70195073775612
17.6762548777214	-3.65488966185191
17.7057717102523	-4.02331192125005
18.2438862725463	-4.0397814278516
20.0148962244001	-4.0397814278516
21.7859061762539	-4.0397814278516
23.6522782024382	-4.01951126588046
24.3061895692765	-3.99924110390931
24.7148841735505	-3.82863390731885
24.7829999409295	-2.93547989546533
24.9873472430665	-2.21546685044867
25.1235787778244	-1.50601118145864
25.1916945452034	0.267627991016435
25.3415492334372	1.05563053764465
25.5356791704673	1.99439241393324
25.6650991284874	2.6924461168145
25.9750258700618	3.61431619146047
27.3032833339521	3.71355552611086
29.0061775184269	3.71355552611086
30.92314982895	3.71355552611086
32.3438501199975	3.59617474122695
32.8206604916504	2.58180481605534
33.0931235611664	1.863903246244
33.2974708633034	0.639247627154069
33.7742812349563	-0.454496529205559
34.1829758392302	-1.10060794203576
34.7244961898932	-1.54401773515453
35.2728281172941	-1.40043742119226
36.112922581635	-0.771217810004679
36.5363756021744	-0.171981146732744
37.1187654132648	0.0205853919931211
37.7931115103168	0.0649263713049981
39.7718745526765	0.0446562093338549
42.1014337970379	0.0446562093338549
45.2075127895199	0.0446562093338549
47.0193922018011	0.0927978440153217
47.9253319079417	0.0687270266745879
